# Supplementary material for: The Therapeutic Potential of Spirooxindoles in Cancer: A Focus on p53–MDM2 Modulation
Source: Pharmaceuticals (Basel). 2025 Feb 19;18(2):274. doi: 10.3390/ph18020274 (PMC11859340; doi:10.3390/ph18020274)
Supplement: Supplementary file 1 [file pharmaceuticals-18-00274-s001.zip]

Archive with 1 entries (1 files):
- pharmaceuticals-3398217-supplementary.pdf
